# Supplementary material for: Leveraging meta-regression to test if medication effects on cue-induced craving are associated with clinical efficacy
Source: Psychopharmacology (Berl). 2024 Apr 13;241(8):1679–89. doi: 10.1007/s00213-024-06589-7 (PMC11269462; doi:10.1007/s00213-024-06589-7)
Supplement: Supplementary file 1 — Supplementary file1 (XLSX 48 KB) [file 213_2024_6589_MOESM1_ESM.xlsx]

## Sheet: Table S1
Supplemental Table 1. Medication effect sizes on percent heavy drinking days
med	k	d	se
Gabapentin	8	-0.625783	0.285558
Naltrexone	4	-0.0931505	0.0987135
Baclofen	12	-0.0334144	0.126513
Topiramate	12	-0.437213	0.111287
Nalmefene	9	-0.29582	0.0404438
Ondansetron	4	-0.0345644	0.114911
Acamprosate	28	-0.0339475	0.0597027
Naltrexone	44	-0.0852676	0.0382084
Quetiapine	5	-0.205242	0.165722
Varenicline	4	-0.185606	0.132405
Memantine	1	0.7873	0.350428
Olanzapine	2	0	0.162202
Ritanserin	3	0	0.0654979
Sertraline	1	0	0.222935
Aripiprazole	1	0	0.125698
Zonisamide	2	-0.492171	0.49529
Levetiracetam	3	-0.14846	0.212389
Rimonabant	1	0	0.1253
Valproate	3	-0.280655	0.191876
Carbamazepine	1	0	0.3755

## Sheet: Table S2
Supplemental Table 2. Medication effect sizes on return to heavy drinking
med	k	d	se
Gabapentin	8	-0.337564	0.0987394
Varenicline	5	-0.0864239	0.10841
Baclofen	11	-0.261208	0.086068
Topiramate	10	-0.042492	0.0617694
Acamprosate	28	-0.00499672	0.0254475
Nalmefene	7	-0.0316561	0.047866
Naltrexone	44	-0.166693	0.0364564
Quetiapine	5	0.0730925	0.0991182
Memantine	1	0	0.337194
Olanzapine	2	0.0720932	0.172075
Ritanserin	3	0	0.0654979
Ondansetron	3	0	0.130989
Sertraline	1	0	0.222935
Aripiprazole	1	0.0019	0.145258
Zonisamide	2	0	0.216134
Levetiracetam	3	0.0605038	0.108477
Rimonabant	1	-0.2338	0.141067
Valproate	3	-0.378554	0.210551
Carbamazepine	1	0.4899	0.507149

## Sheet: Table S3
Supplemental Table 3. Medication effect sizes on drinking days per week
med	k	d	se
Naltrexone	1	-0.310951	0.163255
Topiramate	2	-0.0968921	0.300689

## Sheet: Table S4
Supplemental Table 4. Medication effect sizes on drinks per day
med	k	d	se
Gabapentin	8	-0.229121	0.154787
Naltrexone	3	-0.179032	0.0900648
Nalmefene	9	-0.232147	0.0379915
Topiramate	11	-0.310497	0.242662
Baclofen	9	-0.0272628	0.0957786
Ondansetron	4	-0.240255	0.115391
Acamprosate	28	0	0.0596619
Naltrexone	44	0	0.0748846
Quetiapine	5	-0.00733479	0.0863349
Varenicline	4	-0.137772	0.098633
Memantine	1	0	0.337194
Olanzapine	2	0.0894485	0.162403
Ritanserin	3	-0.264076	0.350126
Sertraline	1	0	0.222935
Aripiprazole	1	0	0.125698
Zonisamide	2	-0.411115	0.412747
Levetiracetam	3	0	0.293598
Rimonabant	1	0	0.1253

## Sheet: Table S5
Supplemental Table 5. Medication effect sizes on drinks per drinking day
med	k	d	se
Gabapentin	8	-0.0769826	0.0982486
Naltrexone	2	-0.0767559	0.127252
Baclofen	9	0.315264	0.217209
Topiramate	11	-0.216503	0.0720576
Ondansetron	4	-0.295381	0.115575
Acamprosate	28	0	0.0596619
Nalmefene	7	-0.0406069	0.0538862
Naltrexone	44	-0.0566607	0.0295499
Quetiapine	5	-0.0142779	0.087531
Varenicline	4	-0.190667	0.0985949
Memantine	1	0	0.337194
Olanzapine	2	0.0391855	0.162253
Ritanserin	3	-0.0962009	0.197485
Sertraline	1	0	0.222935
Aripiprazole	1	-0.3737	0.118743
Zonisamide	2	0	0.216134
Levetiracetam	3	0.0578046	0.102656
Rimonabant	1	-0.0651	0.129615
Valproate	3	-0.349118	0.192684
Carbamazepine	1	0	0.3755

## Sheet: Table S6
Supplemental Table 6. Medication effect sizes on percent days abstinent
med	k	d	se
Gabapentin	8	-0.00761384	0.110167
Naltrexone	1	-0.0996089	0.143688
Baclofen	12	-0.117922	0.134338
Topiramate	10	-0.335867	0.111032
Acamprosate	28	-0.266262	0.0847751
Nalmefene	7	-0.00171871	0.0506285
Naltrexone	44	-0.358333	0.085214
Quetiapine	5	-0.182834	0.174666
Varenicline	4	-0.148263	0.0985658
Memantine	1	0.7763	0.350143
Olanzapine	2	-0.113232	0.451263
Ritanserin	3	0.0273886	0.290403
Ondansetron	3	-0.187645	0.131304
Sertraline	1	0	0.222935
Aripiprazole	1	0.1334	0.117473
Zonisamide	2	-0.446433	0.425045
Levetiracetam	3	0.00768692	0.102597
Rimonabant	1	-0.0929	0.129615
Valproate	3	0	0.190587
Carbamazepine	1	0	0.3755

## Sheet: Table S7
Supplemental Table 7. Medication effect sizes on return to any drinking
med	k	d	se
Gabapentin	8	-0.288959	0.136159
Baclofen	13	-0.253097	0.119446
Topiramate	10	-0.0320226	0.0609012
Acamprosate	28	-0.278628	0.0509385
Nalmefene	7	0	0.0506285
Naltrexone	44	-0.0387355	0.0310409
Quetiapine	5	-0.0830173	0.121205
Varenicline	4	-0.00162335	0.132431
Memantine	1	0	0.337194
Olanzapine	2	0	0.162202
Ritanserin	3	-0.0455242	0.0681309
Ondansetron	3	0	0.130989
Sertraline	1	-0.1281	0.283549
Aripiprazole	1	0.4506	0.183576
Zonisamide	2	0	0.216134
Levetiracetam	3	0.0286267	0.12802
Rimonabant	1	-0.1387	0.139642
Valproate	3	-0.00803717	0.204088
Carbamazepine	1	-0.516	0.451221

## Sheet: Table S8
Supplemental Table S8. Cue-reactivity studies included or excluded at full text review.
Published year	Authors	Title	Journal	Volume	Issue	Page	DOI	Excluded reason
2012	Fox H. C.Anderson G. M.Tuit K.Hansen J.Kimmerling A.Siedlarz K. M.Morgan P. T.Sinha R.	Prazosin effects on stress- and cue-induced craving and stress response in alcohol-dependent individuals: preliminary findings	Alcohol Clin Exp Res	36	2	351-60	10.1111/j.1530-0277.2011.01628.x
2007	Krupitsky E. M.Neznanova O.Masalov D.Burakov A. M.Didenko T.Romanova T.Tsoy M.Bespalov A.Slavina T. Y.Grinenko A. A.Petrakis I. L.Pittman B.Gueorguieva R.Zvartau E. E.Krystal J. H.	Effect of memantine on cue-induced alcohol craving in recovering alcohol-dependent patients	Am J Psychiatry	164	3	519-23	10.1176/ajp.2007.164.3.519
2012	Kruse M. I.Radnovich A. J.Kalapatapu R. K.Mehdiyoun N.Chambers R. A.Davidson D.	Effects of alcohol availability, access to alcohol, and naltrexone on self-reported craving and patterns of drinking in response to an alcohol-cue availability procedure	J Stud Alcohol Drugs	73	2	205-15	10.15288/jsad.2012.73.205
2020	Milivojevic V.Angarita G. A.Hermes G.Sinha R.Fox H. C.	Effects of Prazosin on Provoked Alcohol Craving and Autonomic and Neuroendocrine Response to Stress in Alcohol Use Disorder	Alcohol Clin Exp Res	44	7	1488-1496	10.1111/acer.14378
2009	Hammarberg A.Jayaram-LindstrÃ¶m N.Beck O.Franck J.Reid M. S.	The effects of acamprosate on alcohol-cue reactivity and alcohol priming in dependent patients: a randomized controlled trial	Psychopharmacology (Berl)	205	1	53-62	10.1007/s00213-009-1515-6
2009	Mason B. J.Light J. M.Williams L. D.Drobes D. J.	Proof-of-concept human laboratory study for protracted abstinence in alcohol dependence: effects of gabapentin	Addict Biol	14	1	73-83	10.1111/j.1369-1600.2008.00133.x
2013	Leggio L.Zywiak W. H.McGeary J. E.Edwards S.Fricchione S. R.Shoaff J. R.Addolorato G.Swift R. M.Kenna G. A.	A human laboratory pilot study with baclofen in alcoholic individuals	Pharmacol Biochem Behav	103	4	784-91	10.1016/j.pbb.2012.11.013
2015	Leggio L.Zywiak W. H.Edwards S. M.Tidey J. W.Swift R. M.Kenna G. A.	A preliminary double-blind, placebo-controlled randomized study of baclofen effects in alcoholic smokers	Psychopharmacology (Berl)	232	1	233-43	10.1007/s00213-014-3652-9
2010	Myrick H.Li X.Randall P. K.Henderson S.Voronin K.Anton R. F.	The effect of aripiprazole on cue-induced brain activation and drinking parameters in alcoholics	J Clin Psychopharmacol	30	4	365-72	10.1097/JCP.0b013e3181e75cff
2017	Ray L. A.Bujarski S.Shoptaw S.Roche D. J.Heinzerling K.Miotto K.	Development of the Neuroimmune Modulator Ibudilast for the Treatment of Alcoholism: A Randomized, Placebo-Controlled, Human Laboratory Trial	Neuropsychopharmacology	42	9	1776-1788	10.1038/npp.2017.10
2017	Farokhnia M.Schwandt M. L.Lee M. R.Bollinger J. W.Farinelli L. A.Amodio J. P.Sewell L.Lionetti T. A.Spero D. E.Leggio L.	Biobehavioral effects of baclofen in anxious alcohol-dependent individuals: a randomized, double-blind, placebo-controlled, laboratory study	Transl Psychiatry	7	4	e1108	10.1038/tp.2017.71
2020	Miranda R.O'Malley S. S.Treloar Padovano H.Wu R.Falk D. E.Ryan M. L.Fertig J. B.Chun T. H.Muvvala S. B.Litten R. Z.	Effects of Alcohol Cue Reactivity on Subsequent Treatment Outcomes Among Treatment-Seeking Individuals with Alcohol Use Disorder: A Multisite Randomized, Double-Blind, Placebo-Controlled Clinical Trial of Varenicline	Alcohol Clin Exp Res	44	7	1431-1443	10.1111/acer.14352
2014	Spagnolo P. A.Ramchandani V. A.Schwandt M. L.Zhang L.Blaine S. K.Usala J. M.Diamond K. A.Phillips M. J.George D. T.Momenan R.Heilig M.	Effects of naltrexone on neural and subjective response to alcohol in treatment-seeking alcohol-dependent patients	Alcohol Clin Exp Res	38	12	3024-32	10.1111/acer.12581
2021	Logge W. B.Morris R. W.Baillie A. J.Haber P. S.Morley K. C.	Baclofen attenuates fMRI alcohol cue reactivity in treatment-seeking alcohol dependent individuals	Psychopharmacology (Berl)	238	5	1291-1302	10.1007/s00213-019-05192-5
2021	Wetherill R. R.Spilka N.Jagannathan K.Morris P.Romer D.Pond T.Lynch K. G.Franklin T. R.Kranzler H. R.	Effects of topiramate on neural responses to alcohol cues in treatment-seeking individuals with alcohol use disorder: preliminary findings from a randomized, placebo-controlled trial	Neuropsychopharmacology	46	8	1414-1420	10.1038/s41386-021-00968-w
2017	Roberts W.Harrison E. L. R.McKee S. A.	Effects of varenicline on alcohol cue reactivity in heavy drinkers	Psychopharmacology (Berl)	234	18	2737-2745	10.1007/s00213-017-4667-9
2011	Ray L. A.Chin P. F.Heydari A.Miotto K.	A human laboratory study of the effects of quetiapine on subjective intoxication and alcohol craving	Psychopharmacology (Berl)	217	3	341-51	10.1007/s00213-011-2287-3
2014	Miranda R.Ray L.Blanchard A.Reynolds E. K.Monti P. M.Chun T.Justus A.Swift R. M.Tidey J.Gwaltney C. J.Ramirez J.	Effects of naltrexone on adolescent alcohol cue reactivity and sensitivity: an initial randomized trial	Addict Biol	19	5	941-54	10.1111/adb.12050
2021	Karl D.Bumb J. M.Bach P.Dinter C.Koopmann A.Hermann D.Mann K.Kiefer F.VollstÃ¤dt-Klein S.	Nalmefene attenuates neural alcohol cue-reactivity in the ventral striatum and subjective alcohol craving in patients with alcohol use disorder	Psychopharmacology (Berl)	238	8	2179-2189	10.1007/s00213-021-05842-7
2001	Hutchison K. E.Swift R.Rohsenow D. J.Monti P. M.Davidson D.Almeida A.	Olanzapine reduces urge to drink after drinking cues and a priming dose of alcohol	Psychopharmacology (Berl)	155	1	27-34	10.1007/s002130000629
2008	Miranda R.MacKillop J.Monti P. M.Rohsenow D. J.Tidey J.Gwaltney C.Swift R.Ray L.McGeary J.	Effects of topiramate on urge to drink and the subjective effects of alcohol: a preliminary laboratory study	Alcohol Clin Exp Res	32	3	489-97	10.1111/j.1530-0277.2007.00592.x
2014	LemÃ©nager T.Hill H.Reinhard I.Hoffmann S.Zimmermann U. S.Hermann D.Smolka M. N.Kiefer F.VollstÃ¤dt-Klein S.Heinz A.Mann K.	Association between alcohol-cue modulated startle reactions and drinking behaviour in alcohol dependent patients - results of the PREDICT study	Int J Psychophysiol	94	3	263-71	10.1016/j.ijpsycho.2014.09.009
2021	Grodin E. N.Burnette E. M.Green R.Lim A. C.Miotto K.Ray L. A.	Combined varenicline and naltrexone attenuates alcohol cue-elicited activation in heavy drinking smokers	Drug Alcohol Depend	225		108825	10.1016/j.drugalcdep.2021.108825
1999	Monti P. M.Rohsenow D. J.Hutchison K. E.Swift R. M.Mueller T. I.Colby S. M.Brown R. A.Gulliver S. B.Gordon A.Abrams D. B.	Naltrexone's effect on cue-elicited craving among alcoholics in treatment	Alcohol Clin Exp Res	23	8	1386-94
2006	Hutchison K. E.Ray L.Sandman E.Rutter M. C.Peters A.Davidson D.Swift R.	The effect of olanzapine on craving and alcohol consumption	Neuropsychopharmacology	31	6	1310-7	10.1038/sj.npp.1300917
2003	Hutchison K. E.Wooden A.Swift R. M.Smolen A.McGeary J.Adler L.Paris L.	Olanzapine reduces craving for alcohol: a DRD4 VNTR polymorphism by pharmacotherapy interaction	Neuropsychopharmacology	28	10	1882-8	10.1038/sj.npp.1300264
2020	Logge W. B.Baillie A. J.Haber P. S.Morley K. C.	Baclofen modulates cardiovascular responses to appetitive cues in treatment-seeking alcohol use disorder individuals	Hum Psychopharmacol	35	2	e2722	10.1002/hup.2722
2013	Lukas S. E.Lowen S. B.Lindsey K. P.Conn N.Tartarini W.Rodolico J.Mallya G.Palmer C.Penetar D. M.	Extended-release naltrexone (XR-NTX) attenuates brain responses to alcohol cues in alcohol-dependent volunteers: a bold FMRI study	Neuroimage	78		176-85	10.1016/j.neuroimage.2013.03.055
2000	Rohsenow D. J.Monti P. M.Hutchison K. E.Swift R. M.Colby S. M.Kaplan G. B.	Naltrexone's effects on reactivity to alcohol cues among alcoholic men	J Abnorm Psychol	109	4	738-42
2016	Roche D. J.Yardley M. M.Lunny K. F.Louie S. G.Davies D. L.Miotto K.Ray L. A.	A Pilot Study of the Safety and Initial Efficacy of Ivermectin for the Treatment of Alcohol Use Disorder	Alcohol Clin Exp Res	40	6	1312-20	10.1111/acer.13064
2007	Ooteman W.Koeter M. W.Verheul R.Schippers G. M.van den Brink W.	The effect of naltrexone and acamprosate on cue-induced craving, autonomic nervous system and neuroendocrine reactions to alcohol-related cues in alcoholics	Eur Neuropsychopharmacol	17	8	558-66	10.1016/j.euroneuro.2007.02.012
1999	Palfai T.Davidson D.Swift R.	Influence of naltrexone on cue-elicited craving among hazardous drinkers: the moderational role of positive outcome expectancies	Exp Clin Psychopharmacol	7	3	266-73	10.1037//1064-1297.7.3.266
2013	Lieb M.Palm U.Chiang S.Laubender R. P.Nothdurfter C.Sarubin N.Mokhtari-Nejad R.Koller G.Soyka M.	Pharmacological challenge with naloxone and cue exposure in alcohol dependence: results of a randomized, double-blind placebo-controlled trial	World J Biol Psychiatry	14	7	539-46	10.3109/15622975.2013.812239
2006	McGeary J. E.Monti P. M.Rohsenow D. J.Tidey J.Swift R.Miranda R.	Genetic moderators of naltrexone's effects on alcohol cue reactivity	Alcohol Clin Exp Res	30	8	1288-96	10.1111/j.1530-0277.2006.00156.x
2016	Miranda R.MacKillop J.Treloar H.Blanchard A.Tidey J. W.Swift R. M.Chun T.Rohsenow D. J.Monti P. M.	Biobehavioral mechanisms of topiramate's effects on alcohol use: an investigation pairing laboratory and ecological momentary assessments	Addict Biol	21	1	171-82	10.1111/adb.12192
2008	Myrick H.Anton R. F.Li X.Henderson S.Randall P. K.Voronin K.	Effect of naltrexone and ondansetron on alcohol cue-induced activation of the ventral striatum in alcohol-dependent people	Arch Gen Psychiatry	65	4	466-75	10.1001/archpsyc.65.4.466
2021	Farokhnia M.Deschaine S. L.Sadighi A.Farinelli L. A.Lee M. R.Akhlaghi F.Leggio L.	A deeper insight into how GABA-B receptor agonism via baclofen may affect alcohol seeking and consumption: lessons learned from a human laboratory investigation	Mol Psychiatry	26	2	545-555	10.1038/s41380-018-0287-y	Duplicate study
2018	Ray L. A.Green R.Roche D. J. O.Bujarski S.Hartwell E. E.Lim A. C.Rohrbaugh T.Ghahremani D.Hutchison K.Miotto K.	Pharmacogenetic Effects of Naltrexone in Individuals of East Asian Descent: Human Laboratory Findings from a Randomized Trial	Alcohol Clin Exp Res	42	3	613-623	10.1111/acer.13586	Ineligible study design
2002	O'Malley S. S.Krishnan-Sarin S.Farren C.Sinha R.Kreek M. J.	Naltrexone decreases craving and alcohol self-administration in alcohol-dependent subjects and activates the hypothalamo-pituitary-adrenocortical axis	Psychopharmacology (Berl)	160	1	19-29	10.1007/s002130100919	Ineligible study design
2007	Ray L. A.Hutchison K. E.	Effects of naltrexone on alcohol sensitivity and genetic moderators of medication response: a double-blind placebo-controlled study	Arch Gen Psychiatry	64	9	1069-77	10.1001/archpsyc.64.9.1069	Ineligible study design
2020	Krishnan-Sarin S.O'Malley S. S.Franco N.Cavallo D. A.Tetrault J. M.Shi J.Gueorguieva R.Pittman B.Krystal J. H.	Influence of combined treatment with naltrexone and memantine on alcohol drinking behaviors: a phase II randomized crossover trial	Neuropsychopharmacology	45	2	319-326	10.1038/s41386-019-0536-z	Ineligible study design
2009	Ooteman W.Naassila M.Koeter M. W.Verheul R.Schippers G. M.Houchi H.Daoust M.van den Brink W.	Predicting the effect of naltrexone and acamprosate in alcohol-dependent patients using genetic indicators	Addict Biol	14	3	328-37	10.1111/j.1369-1600.2009.00159.x	Ineligible comparator
2009	Evans S. M.Bisaga A.	Acute interaction of baclofen in combination with alcohol in heavy social drinkers	Alcohol Clin Exp Res	33	1	19-30	10.1111/j.1530-0277.2008.00805.x	Ineligible study design
2009	McKee S. A.Harrison E. L.O'Malley S. S.Krishnan-Sarin S.Shi J.Tetrault J. M.Picciotto M. R.Petrakis I. L.Estevez N.Balchunas E.	Varenicline reduces alcohol self-administration in heavy-drinking smokers	Biol Psychiatry	66	2	185-90	10.1016/j.biopsych.2009.01.029	Ineligible study design
2015	Vatsalya V.Gowin J. L.Schwandt M. L.Momenan R.Coe M. A.Cooke M. E.Hommer D. W.Bartlett S.Heilig M.Ramchandani V. A.	Effects of Varenicline on Neural Correlates of Alcohol Salience in Heavy Drinkers	Int J Neuropsychopharmacol	18	12		10.1093/ijnp/pyv068	Ineligible outcomes
2013	Schacht J. P.Anton R. F.Randall P. K.Li X.Henderson S.Myrick H.	Effects of a GABA-ergic medication combination and initial alcohol withdrawal severity on cue-elicited brain activation among treatment-seeking alcoholics	Psychopharmacology (Berl)	227	4	627-37	10.1007/s00213-013-2996-x	Ineligible outcomes
2007	Myrick H.Anton R.Voronin K.Wang W.Henderson S.	A double-blind evaluation of gabapentin on alcohol effects and drinking in a clinical laboratory paradigm	Alcohol Clin Exp Res	31	2	221-7	10.1111/j.1530-0277.2006.00299.x	Ineligible study design
2017	Schacht J. P.Randall P. K.Latham P. K.Voronin K. E.Book S. W.Myrick H.Anton R. F.	Predictors of Naltrexone Response in a Randomized Trial: Reward-Related Brain Activation, OPRM1 Genotype, and Smoking Status	Neuropsychopharmacology	42	13	2640-2653	10.1038/npp.2017.74	Ineligible outcomes
2018	Haass-Koffler C. L.Goodyear K.Zywiak W. H.Leggio L.Kenna G. A.Swift R. M.	Comparing and Combining Topiramate and Aripiprazole on Alcohol-Related Outcomes in a Human Laboratory Study	Alcohol Alcohol	53	3	268-276	10.1093/alcalc/agx108	Ineligible study design
2006	Bisaga A.Evans S. M.	The acute effects of gabapentin in combination with alcohol in heavy drinkers	Drug Alcohol Depend	83	1	25-32	10.1016/j.drugalcdep.2005.10.008	Ineligible study design
2014	Ray L. A.Courtney K. E.Ghahremani D. G.Miotto K.Brody A.London E. D.	Varenicline, low dose naltrexone, and their combination for heavy-drinking smokers: human laboratory findings	Psychopharmacology (Berl)	231	19	3843-53	10.1007/s00213-014-3519-0	Ineligible study design
2015	Krishnan-Sarin S.O'Malley S. S.Franco N.Cavallo D. A.Morean M.Shi J.Pittman B.Krystal J. H.	N-methyl-D-aspartate receptor antagonism has differential effects on alcohol craving and drinking in heavy drinkers	Alcohol Clin Exp Res	39	2	300-7	10.1111/acer.12619	Ineligible study design
2016	Verplaetse T. L.Pittman B. P.Shi J. M.Tetrault J. M.Coppola S.McKee S. A.	Effect of Lowering the Dose of Varenicline on Alcohol Self-administration in Drinkers With Alcohol Use Disorders	J Addict Med	10	3	166-73	10.1097/adm.0000000000000208	Ineligible study design
2018	Farokhnia M.Sheskier M. B.Lee M. R.Le A. N.Singley E.Bouhlal S.Ton T.Zhao Z.Leggio L.	Neuroendocrine response to GABA-B receptor agonism in alcohol-dependent individuals: Results from a combined outpatient and human laboratory experiment	Neuropharmacology	137		230-239	10.1016/j.neuropharm.2018.04.011	Duplicate study
2013	Schacht J. P.Anton R. F.Voronin K. E.Randall P. K.Li X.Henderson S.Myrick H.	Interacting effects of naltrexone and OPRM1 and DAT1 variation on the neural response to alcohol cues	Neuropsychopharmacology	38	3	414-22	10.1038/npp.2012.195	Ineligible outcomes
2017	Roberts W.Verplaetse T. L.Moore K.Oberleitner L.Picciotto M. R.McKee S. A.	Effects of varenicline on alcohol self-administration and craving in drinkers with depressive symptoms	J Psychopharmacol	31	7	906-914	10.1177/0269881117699618	Ineligible study design
2018	Schacht J. P.Voronin K. E.Randall P. K.Anton R. F.	Dopaminergic Genetic Variation Influences Aripiprazole Effects on Alcohol Self-Administration and the Neural Response to Alcohol Cues in a Randomized Trial	Neuropsychopharmacology	43	6	1247-1256	10.1038/npp.2017.298	Ineligible outcomes
2020	Lim A. C.Green R.Grodin E. N.Venegas A.Meredith L. R.Donato S.Burnette E.Ray L. A.	Alcohol Cue-Induced Ventral Striatum Activity Predicts Subsequent Alcohol Self-Administration	Alcohol Clin Exp Res	44	6	1224-1233	10.1111/acer.14342	Ineligible outcomes
2014	Schacht J. P.Anton R. F.Randall P. K.Li X.Henderson S.Myrick H.	Varenicline effects on drinking, craving and neural reward processing among non-treatment-seeking alcohol-dependent individuals	Psychopharmacology (Berl)	231	18	3799-807	10.1007/s00213-014-3518-1	Ineligible outcomes

## Sheet: Table S9
Supplemental Table S9. Randomized Clinical trials included or excluded at full text review.
Published year	Authors	Title	Journal	Volume	Issue	Page	DOI	Excluded reason
2017	Schacht J. P.Randall P. K.Latham P. K.Voronin K. E.Book S. W.Myrick H.Anton R. F.	Predictors of Naltrexone Response in a Randomized Trial: Reward-Related Brain Activation, OPRM1 Genotype, and Smoking Status	Neuropsychopharmacology	42	13	2640-2653	10.1038/npp.2017.74
2017	Kahler C. W.Cioe P. A.Tzilos G. K.Spillane N. S.Leggio L.Ramsey S. E.Brown R. A.O'Malley S. S.	A Double-Blind Randomized Placebo-Controlled Trial of Oral Naltrexone for Heavy-Drinking Smokers Seeking Smoking Cessation Treatment	Alcohol Clin Exp Res	41	6	1201-1211	10.1111/acer.13396
2018	Morley K. C.Baillie A.Fraser I.Furneaux-Bate A.Dore G.Roberts M.Abdalla A.Phung N.Haber P. S.	Baclofen in the treatment of alcohol dependence with or without liver disease: multisite, randomised, double-blind, placebo-controlled trial	Br J Psychiatry	212	6	362-369	10.1192/bjp.2018.13
2021	Garbutt J. C.Kampov-Polevoy A. B.Pedersen C.Stansbury M.Jordan R.Willing L.Gallop R. J.	Efficacy and tolerability of baclofen in a U.S. community population with alcohol use disorder: a dose-response, randomized, controlled trial	Neuropsychopharmacology	46	13	2250-2256	10.1038/s41386-021-01055-w
2018	Simpson T. L.Saxon A. J.Stappenbeck C.Malte C. A.Lyons R.Tell D.Millard S. P.Raskind M.	Double-Blind Randomized Clinical Trial of Prazosin for Alcohol Use Disorder	Am J Psychiatry	175	12	1216-1224	10.1176/appi.ajp.2018.17080913
2020	Anton R. F.Latham P.Voronin K.Book S.Hoffman M.Prisciandaro J.Bristol E.	Efficacy of Gabapentin for the Treatment of Alcohol Use Disorder in Patients With Alcohol Withdrawal Symptoms: A Randomized Clinical Trial	JAMA Intern Med	180	5	728-736	10.1001/jamainternmed.2020.0249
2021	Ray L. A.Green R.Enders C.Leventhal A. M.Grodin E. N.Li G.Lim A.Hartwell E.Venegas A.Meredith L.Nieto S. J.Shoptaw S.Ho D.Miotto K.	Efficacy of Combining Varenicline and Naltrexone for Smoking Cessation and Drinking Reduction: A Randomized Clinical Trial	Am J Psychiatry	178	9	818-828	10.1176/appi.ajp.2020.20070993
2019	Cook R. L.Zhou Z.Miguez M. J.Quiros C.Espinoza L.Lewis J. E.Brumback B.Bryant K.	Reduction in Drinking was Associated With Improved Clinical Outcomes in Women With HIV Infection and Unhealthy Alcohol Use: Results From a Randomized Clinical Trial of Oral Naltrexone Versus Placebo	Alcohol Clin Exp Res	43	8	1790-1800	10.1111/acer.14130
2019	Falk D. E.Ryan M. L.Fertig J. B.Devine E. G.Cruz R.Brown E. S.Burns H.Salloum I. M.Newport D. J.Mendelson J.Galloway G.Kampman K.Brooks C.Green A. I.Brunette M. F.Rosenthal R. N.Dunn K. E.Strain E. C.Ray L.Shoptaw S.Ait-Daoud Tiouririne N.Gunderson E. W.Ransom J.Scott C.Leggio L.Caras S.Mason B. J.Litten R. Z.	Gabapentin Enacarbil Extended-Release for Alcohol Use Disorder: A Randomized, Double-Blind, Placebo-Controlled, Multisite Trial Assessing Efficacy and Safety	Alcohol Clin Exp Res	43	1	158-169	10.1111/acer.13917
2018	Chompookham P.Rukngan W.Nilaban S.Suwanmajo S.Yoosom P.Kalayasiri R.	A randomized trial of low-dose gabapentin for post hospitalization relapse prevention in a Thai clinical sample of alcohol dependence	Psychiatry Res	270		34-40	10.1016/j.psychres.2018.09.002
2021	Kranzler H. R.Morris P. E.Pond T.Crist R. C.Kampman K. M.Hartwell E. E.Lynch K. G.	Prospective randomized pharmacogenetic study of topiramate for treating alcohol use disorder	Neuropsychopharmacology	46	8	1407-1413	10.1038/s41386-020-00945-9
2020	Rigal L.Sidorkiewicz S.TrÃ©luyer J. M.Perrodeau E.Le Jeunne C.Porcher R.Jaury P.	Titrated baclofen for high-risk alcohol consumption: a randomized placebo-controlled trial in out-patients with 1-year follow-up	Addiction	115	7	1265-1276	10.1111/add.14927
2021	Sherwood Brown E.McArdle M.Palka J.Bice C.Ivleva E.Nakamura A.McNutt M.Patel Z.Holmes T.Tipton S.	A randomized, double-blind, placebo-controlled proof-of-concept study of ondansetron for bipolar and related disorders and alcohol use disorder	Eur Neuropsychopharmacol	43		92-101	10.1016/j.euroneuro.2020.12.006
2021	Collins S. E.Duncan M. H.Saxon A. J.Taylor E. M.Mayberry N.Merrill J. O.Hoffmann G. E.Clifasefi S. L.Ries R. K.	Combining behavioral harm-reduction treatment and extended-release naltrexone for people experiencing homelessness and alcohol use disorder in the USA: a randomised clinical trial	Lancet Psychiatry	8	4	287-300	10.1016/s2215-0366(20)30489-2
2021	Sinha R.Wemm S.Fogelman N.Milivojevic V.Morgan P. M.Angarita G. A.Hermes G.Fox H. C.	Moderation of Prazosin's Efficacy by Alcohol Withdrawal Symptoms	Am J Psychiatry	178	5	447-458	10.1176/appi.ajp.2020.20050609
2017	Springer S. A.Di Paola A.Azar M. M.Barbour R.Krishnan A.Altice F. L.	Extended-release naltrexone reduces alcohol consumption among released prisoners with HIV disease as they transition to the community	Drug Alcohol Depend	174		158-170	10.1016/j.drugalcdep.2017.01.026
2019	Miyata H.Takahashi M.Murai Y.Tsuneyoshi K.Hayashi T.Meulien D.SÃ¸rensen P.Higuchi S.	Nalmefene in alcohol-dependent patients with a high drinking risk: Randomized controlled trial	Psychiatry Clin Neurosci	73	11	697-706	10.1111/pcn.12914
2020	Pennington D. L.Bielenberg J.Lasher B.Herbst E.Abrams G.Novakovic-Agopian T.Batki S. L.	A randomized pilot trial of topiramate for alcohol use disorder in veterans with traumatic brain injury: Effects on alcohol use, cognition, and post-concussive symptoms	Drug Alcohol Depend	214		108149	10.1016/j.drugalcdep.2020.108149
2017	Reynaud M.Aubin H. J.Trinquet F.Zakine B.Dano C.Dematteis M.Trojak B.Paille F.Detilleux M.	A Randomized, Placebo-Controlled Study of High-Dose Baclofen in Alcohol-Dependent Patients-The ALPADIR Study	Alcohol Alcohol	52	4	439-446	10.1093/alcalc/agx030
2018	O'Malley S. S.Zweben A.Fucito L. M.Wu R.Piepmeier M. E.Ockert D. M.Bold K. W.Petrakis I.Muvvala S.Jatlow P.Gueorguieva R.	Effect of Varenicline Combined With Medical Management on Alcohol Use Disorder With Comorbid Cigarette Smoking: A Randomized Clinical Trial	JAMA Psychiatry	75	2	129-138	10.1001/jamapsychiatry.2017.3544
2017	Hauser P.Fuller B.Ho S. B.Thuras P.Kern S.Dieperink E.	The safety and efficacy of baclofen to reduce alcohol use in veterans with chronic hepatitis C: a randomized controlled trial	Addiction	112	7	1173-1183	10.1111/add.13787
2021	Mariani J. J.Pavlicova M.Basaraba C.Mamczur-Fuller A.Brooks D. J.Bisaga A.Carpenter K. M.Nunes E. V.Levin F. R.	Pilot randomized placebo-controlled clinical trial of high-dose gabapentin for alcohol use disorder	Alcohol Clin Exp Res	45	8	1639-1652	10.1111/acer.14648	Ineligible study design
2022	Stryhn L.Larsen M. B.Mejldal A.Sibbersen C.Nielsen D. G.Nielsen B.Nielsen A. S.Stenager E.Mellentin A. I.	Relapse prevention for alcohol use disorders: combined acamprosate and cue exposure therapy as aftercare	Nord J Psychiatry	76	5	394-402	10.1080/08039488.2021.1985169	Ineligible study design
2018	Mann K.Roos C. R.Hoffmann S.Nakovics H.LemÃ©nager T.Heinz A.Witkiewitz K.	Precision Medicine in Alcohol Dependence: A Controlled Trial Testing Pharmacotherapy Response Among Reward and Relief Drinking Phenotypes	Neuropsychopharmacology	43	4	891-899	10.1038/npp.2017.282	Duplicate study
2019	Rombouts S. A.Baillie A.Haber P. S.Morley K. C.	Clinical Predictors of Response to Baclofen in the Treatment of Alcohol use Disorder: Results from the BacALD Trial	Alcohol Alcohol	54	3	272-278	10.1093/alcalc/agz026	Duplicate study
2021	Prisciandaro J. J.Hoffman M.Brown T. R.Voronin K.Book S.Bristol E.Anton R. F.	Effects of Gabapentin on Dorsal Anterior Cingulate Cortex GABA and Glutamate Levels and Their Associations With Abstinence in Alcohol Use Disorder: A Randomized Clinical Trial	Am J Psychiatry	178	9	829-837	10.1176/appi.ajp.2021.20121757	Duplicate study
2018	Morley K. C.Kranzler H. R.Luquin N.Baillie A.Shanahan M.Trent R.Teesson M.Haber P. S.	Topiramate versus naltrexone for alcohol use disorder: study protocol for a genotype-stratified, double-blind randomised controlled trial (TOP study)	Trials	19	1	443	10.1186/s13063-018-2824-z	Ineligible outcomes
2018	Wilcox C. E.Tonigan J. S.Bogenschutz M. P.Clifford J.Bigelow R.Simpson T.	A Randomized, Placebo-controlled, Clinical Trial of Prazosin for the Treatment of Alcohol Use Disorder	J Addict Med	12	5	339-345	10.1097/adm.0000000000000413	Ineligible study design
2020	Anton R. F.Voronin K. E.Book S. W.Latham P. K.Randall P. K.Glen W. B.Hoffman M.Schacht J. P.	Opioid and Dopamine Genes Interact to Predict Naltrexone Response in a Randomized Alcohol Use Disorder Clinical Trial	Alcohol Clin Exp Res	44	10	2084-2096	10.1111/acer.14431	Duplicate study
2018	Hallgren K. A.Delker B. C.Simpson T. L.	Effects of Initiating Abstinence from Alcohol on Daily Craving and Negative Affect: Results from a Pharmacotherapy Clinical Trial	Alcohol Clin Exp Res	42	3	634-645	10.1111/acer.13591	Duplicate study
2018	Anton R. F.Latham P. K.Voronin K. E.Randall P. K.Book S. W.Hoffman M.Schacht J. P.	Nicotine-Use/Smoking Is Associated with the Efficacy of Naltrexone in the Treatment of Alcohol Dependence	Alcohol Clin Exp Res	42	4	751-760	10.1111/acer.13601	Duplicate study
2022	Hashimoto N.Habu H.Takao S.Sakamoto S.Okahisa Y.Matsuo K.Takaki M.Kishi Y.Yamada N.	Clinical moderators of response to nalmefene in a randomized-controlled trial for alcohol dependence: An exploratory analysis	Drug Alcohol Depend	233		109365	10.1016/j.drugalcdep.2022.109365	Duplicate study
2021	Richards V. L.Sajdeya R.Villalba K.Wang Y.Bryant V.Brumback B.Bryant K.Hahn J. A.Cook R. L.	Secondary Analysis of a Randomized Clinical Trial of Naltrexone Among Women Living With HIV: Correlations Between Reductions in Self-Reported Alcohol Use and Changes in Phosphatidylethanol	Alcohol Clin Exp Res	45	1	174-180	10.1111/acer.14515	Duplicate study
2017	Grant J. E.Potenza M. N.Kraus S. W.Petrakis I. L.	Naltrexone and Disulfiram Treatment Response in Veterans With Alcohol Dependence and Co-Occurring Problem-Gambling Features	J Clin Psychiatry	78	9	e1299-e1306	10.4088/JCP.16m11220	Duplicate study
2020	Miranda R.O'Malley S. S.Treloar Padovano H.Wu R.Falk D. E.Ryan M. L.Fertig J. B.Chun T. H.Muvvala S. B.Litten R. Z.	Effects of Alcohol Cue Reactivity on Subsequent Treatment Outcomes Among Treatment-Seeking Individuals with Alcohol Use Disorder: A Multisite Randomized, Double-Blind, Placebo-Controlled Clinical Trial of Varenicline	Alcohol Clin Exp Res	44	7	1431-1443	10.1111/acer.14352	Ineligible study design
2019	Jorge R. E.Li R.Liu X.McGavin J. K.Shorter D. I.Acion L.Arndt S.	Treating Alcohol Use Disorder in U.S. Veterans: The Role of Traumatic Brain Injury	J Neuropsychiatry Clin Neurosci	31	4	319-327	10.1176/appi.neuropsych.18110250	Ineligible comparator
2018	Haass-Koffler C. L.Goodyear K.Zywiak W. H.Leggio L.Kenna G. A.Swift R. M.	Comparing and Combining Topiramate and Aripiprazole on Alcohol-Related Outcomes in a Human Laboratory Study	Alcohol Alcohol	53	3	268-276	10.1093/alcalc/agx108	Ineligible study design
2019	Bold K. W.Zweben A.Fucito L. M.Piepmeier M. E.Muvvala S.Wu R.Gueorguieva R.O'Malley S. S.	Longitudinal Findings from a Randomized Clinical Trial of Varenicline for Alcohol Use Disorder with Comorbid Cigarette Smoking	Alcohol Clin Exp Res	43	5	937-944	10.1111/acer.13994	Duplicate study
2017	Watkins K. E.Ober A. J.Lamp K.Lind M.Setodji C.Osilla K. C.Hunter S. B.McCullough C. M.Becker K.Iyiewuare P. O.Diamant A.Heinzerling K.Pincus H. A.	Collaborative Care for Opioid and Alcohol Use Disorders in Primary Care: The SUMMIT Randomized Clinical Trial	JAMA Intern Med	177	10	1480-1488	10.1001/jamainternmed.2017.3947	Ineligible study design
2018	DeMartini K. S.Foster D. W.Corbin W. R.Fucito L. M.Romano D.Leeman R. F.Kranzler H. R.O'Malley S. S.	Drinking goals and attainment in a naltrexone trial of young adult heavy drinkers	Journal of consulting and clinical psychology	86	9	765-774	10.1037/ccp0000323	Ineligible study design
2022	Kranzler H. R.Feinn R.Pond T.Hartwell E.Gelernter J.Crist R. C.Witkiewitz K.	Post-treatment effects of topiramate on alcohol-related outcomes: A combined analysis of two placebo-controlled trials	Addict Biol	27	2	e13130	10.1111/adb.13130	Duplicate study
2022	Schacht J. P.Hoffman M.Chen B. H.Anton R. F.	Epigenetic moderators of naltrexone efficacy in reducing heavy drinking in Alcohol Use Disorder: a randomized trial	Pharmacogenomics J	22	1	2024-01-08	10.1038/s41397-021-00250-8	Duplicate study
